# Supplementary material for: Genetic insights into the relationship between anti-inflammatory drug target genes and oral diseases
Source: Inflammopharmacology. 2025 Sep 29;33(10):6149–63. doi: 10.1007/s10787-025-01959-9 (PMC12552295; doi:10.1007/s10787-025-01959-9)
Supplement: Supplementary file 1 — Supplementary file1 (XLSX 48 KB) [file 10787_2025_1959_MOESM1_ESM.xlsx]

## Sheet: Table of contents
Table of contents
eTable 1 MR Target gene names and drug actions of anti-inflammatory drugs
eTable 2 MR results between anti-inflammatory drugs and oral disease risk
eTable 3 MR results between drug target gene expression in blood and oral disease risk
eTable 4 Summary MR estimates for the effect of drug target gene expression on gut microbiota
eTable 5 Summary MR estimates for the effect of gut microbiota on oral disease
eTable 6 Mediation analysis

## Sheet: eTable 1
Table S1 MR Target gene names and drug actions of anti-inflammatory drugs
Medication Subclass	Drug	drugID	Gene	Actions
GCs	Dexamethasone	DB01234	NR3C1	Agonist
			NR0B1	Stimulator
			ANXA1	Agonist
			NOS2	Negative modulator
			NR1I2	Agonist
	Prednisone	DB00635	NR3C1	Agonist
	Triamcinolone	DB00620	NR3C1	Agonist
	Difluocortolone	DB09095	ANXA3	Inducer
			NR3C1	Binder
NSAIDs	Aspirin	DB00945	PTGS1	Inhibitor
			HMGCR	Inhibitor
			PTGS2	Inhibitor
			AKR1C1	Inhibitor
			EDNRA	Inhibitor
			TP53	Inducer
			HSPA5	Binder,Inhibitor
			RPS6KA3	Inhibitor
			NFKBIA	Inhibitor
			TNFAIP6	Inhibitor,Downregulator
			CASP1	Inhibitor,Downregulator
			CASP3	Inhibitor,Downregulator
			CCND1	Downregulator
			MYC	Downregulator
			PCNA	Downregulator
			NEU1	Inhibitor
	Ibuprofen	DB01050	PTGS2	Inhibitor
			CXCR2	Inhibitor
			CXCL8	Inhibitor
			CXCR1	Inhibitor
			PTGS1	Inhibitor
			BCL2	Modulator
			THBD	Inducer
			FABP2	Binder
			PPARG	Activator
			CFTR	Inhibitor
			PPARA	Activator
			GP1BA	Inducer
			S100A7	Inducer
	Acetaminophen	DB00316	PTGS2	Inhibitor
			SLC6A4	Inhibitor
			SLC6A2	Inhibitor
			PTGS1	Inhibitor
			PTGES3	Inhibitor
			TRPV1	Activator

## Sheet: eTable 2
Table S2 MR results between anti-inflammatory drugs and oral disease risk
outcomeID	id.exposure	id.outcome	outcome	exposure	method	nsnp	b	se	pval	lo_ci	up_ci	or	or_lci95	or_uci95
Table S2 MR results between anti-inflammatory drugs and oral disease risk	ebi-a-GCST90019000	finn-b-K11_PERIODON_CHRON	Chronic periodontitis || id:finn-b-K11_PERIODON_CHRON	|| id:ebi-a-GCST90019000	Inverse variance weighted	44	0.00659546	0.0639539	0.917861	-0.118754	0.131945	1.00662	0.888026	1.14105
finn-b-K11_PERIODON_CHRON	ebi-a-GCST90019000	finn-b-K11_PERIODON_CHRON	Chronic periodontitis || id:finn-b-K11_PERIODON_CHRON	|| id:ebi-a-GCST90019000	MR Egger	44	0.0376088	0.178748	0.834372	-0.312738	0.387955	1.03833	0.731442	1.47396
finn-b-K11_PERIODON_CHRON	ebi-a-GCST90019000	finn-b-K11_PERIODON_CHRON	Chronic periodontitis || id:finn-b-K11_PERIODON_CHRON	|| id:ebi-a-GCST90019000	Weighted median	44	0.0559766	0.0919971	0.542883	-0.124338	0.236291	1.05757	0.883081	1.26654
finn-b-K11_PERIODON_CHRON	ebi-a-GCST90019000	finn-b-K11_PERIODON_CHRON	Chronic periodontitis || id:finn-b-K11_PERIODON_CHRON	|| id:ebi-a-GCST90019000	Simple mode	44	0.132976	0.18864	0.484661	-0.236759	0.502711	1.14222	0.789182	1.6532
finn-b-K11_PERIODON_CHRON	ebi-a-GCST90019000	finn-b-K11_PERIODON_CHRON	Chronic periodontitis || id:finn-b-K11_PERIODON_CHRON	|| id:ebi-a-GCST90019000	Weighted mode	44	0.120645	0.171936	0.486657	-0.21635	0.457639	1.12822	0.805453	1.58034
finn-b-K11_GINGIVITIS_ACUTE	ebi-a-GCST90019000	finn-b-K11_GINGIVITIS_ACUTE	Acute gingivitis || id:finn-b-K11_GINGIVITIS_ACUTE	|| id:ebi-a-GCST90019000	Inverse variance weighted	44	0.159611	0.300977	0.595896	-0.430303	0.749525	1.17305	0.650312	2.116
finn-b-K11_GINGIVITIS_ACUTE	ebi-a-GCST90019000	finn-b-K11_GINGIVITIS_ACUTE	Acute gingivitis || id:finn-b-K11_GINGIVITIS_ACUTE	|| id:ebi-a-GCST90019000	MR Egger	44	-0.79434	0.836294	0.347631	-2.43348	0.844797	0.451879	0.0877312	2.3275
finn-b-K11_GINGIVITIS_ACUTE	ebi-a-GCST90019000	finn-b-K11_GINGIVITIS_ACUTE	Acute gingivitis || id:finn-b-K11_GINGIVITIS_ACUTE	|| id:ebi-a-GCST90019000	Weighted median	44	0.251329	0.421022	0.550541	-0.573873	1.07653	1.28573	0.563339	2.93448
finn-b-K11_GINGIVITIS_ACUTE	ebi-a-GCST90019000	finn-b-K11_GINGIVITIS_ACUTE	Acute gingivitis || id:finn-b-K11_GINGIVITIS_ACUTE	|| id:ebi-a-GCST90019000	Simple mode	44	-0.343589	0.806426	0.672186	-1.92418	1.23701	0.70922	0.145995	3.44528
finn-b-K11_GINGIVITIS_ACUTE	ebi-a-GCST90019000	finn-b-K11_GINGIVITIS_ACUTE	Acute gingivitis || id:finn-b-K11_GINGIVITIS_ACUTE	|| id:ebi-a-GCST90019000	Weighted mode	44	-0.0819692	0.70134	0.907503	-1.4566	1.29266	0.9213	0.233028	3.64245
finn-b-K11_GINGIVITIS_CHRONIC	ebi-a-GCST90019000	finn-b-K11_GINGIVITIS_CHRONIC	Chronic gingivitis || id:finn-b-K11_GINGIVITIS_CHRONIC	|| id:ebi-a-GCST90019000	Inverse variance weighted	44	0.015148	0.126598	0.904757	-0.232985	0.263281	1.01526	0.792166	1.30119
finn-b-K11_GINGIVITIS_CHRONIC	ebi-a-GCST90019000	finn-b-K11_GINGIVITIS_CHRONIC	Chronic gingivitis || id:finn-b-K11_GINGIVITIS_CHRONIC	|| id:ebi-a-GCST90019000	MR Egger	44	-0.21595	0.355808	0.547165	-0.913333	0.481433	0.805775	0.401185	1.61839
finn-b-K11_GINGIVITIS_CHRONIC	ebi-a-GCST90019000	finn-b-K11_GINGIVITIS_CHRONIC	Chronic gingivitis || id:finn-b-K11_GINGIVITIS_CHRONIC	|| id:ebi-a-GCST90019000	Weighted median	44	0.118023	0.176595	0.503926	-0.228103	0.464148	1.12527	0.796042	1.59066
finn-b-K11_GINGIVITIS_CHRONIC	ebi-a-GCST90019000	finn-b-K11_GINGIVITIS_CHRONIC	Chronic gingivitis || id:finn-b-K11_GINGIVITIS_CHRONIC	|| id:ebi-a-GCST90019000	Simple mode	44	0.184493	0.340042	0.590234	-0.481989	0.850975	1.20261	0.617554	2.34193
ieu-b-4970	ebi-a-GCST90019000	ieu-b-4970	Cellulitis || id:ieu-b-4970	|| id:ebi-a-GCST90019000	Inverse variance weighted	43	0.115492	0.0348088	0.000907028	0.0472662	0.183717	1.12242	1.0484	1.20168
ieu-b-4970	ebi-a-GCST90019000	ieu-b-4970	Cellulitis || id:ieu-b-4970	|| id:ebi-a-GCST90019000	MR Egger	43	-0.0308612	0.0947336	0.746256	-0.216539	0.154817	0.96961	0.805301	1.16744
ieu-b-4970	ebi-a-GCST90019000	ieu-b-4970	Cellulitis || id:ieu-b-4970	|| id:ebi-a-GCST90019000	Weighted median	43	0.0993557	0.0475646	0.0367207	0.00612897	0.192582	1.10446	1.00615	1.21238
ieu-b-4970	ebi-a-GCST90019000	ieu-b-4970	Cellulitis || id:ieu-b-4970	|| id:ebi-a-GCST90019000	Simple mode	43	0.0524103	0.12923	0.687125	-0.20088	0.3057	1.05381	0.818011	1.35758
ieu-b-4970	ebi-a-GCST90019000	ieu-b-4970	Cellulitis || id:ieu-b-4970	|| id:ebi-a-GCST90019000	Weighted mode	43	-0.0369601	0.100469	0.714814	-0.23388	0.159959	0.963715	0.791457	1.17346
finn-b-K11_PERIODON_ACUTE	ebi-a-GCST90019000	finn-b-K11_PERIODON_ACUTE	Acute periodontitis || id:finn-b-K11_PERIODON_ACUTE	|| id:ebi-a-GCST90019000	Inverse variance weighted	44	0.391072	0.182396	0.0320258	0.0335769	0.748568	1.47857	1.03415	2.11397
finn-b-K11_PERIODON_ACUTE	ebi-a-GCST90019000	finn-b-K11_PERIODON_ACUTE	Acute periodontitis || id:finn-b-K11_PERIODON_ACUTE	|| id:ebi-a-GCST90019000	MR Egger	44	0.492581	0.509623	0.339297	-0.50628	1.49144	1.63654	0.602734	4.4435
finn-b-K11_PERIODON_ACUTE	ebi-a-GCST90019000	finn-b-K11_PERIODON_ACUTE	Acute periodontitis || id:finn-b-K11_PERIODON_ACUTE	|| id:ebi-a-GCST90019000	Weighted median	44	0.266791	0.259973	0.304785	-0.242756	0.776338	1.30577	0.784463	2.1735
finn-b-K11_PERIODON_ACUTE	ebi-a-GCST90019000	finn-b-K11_PERIODON_ACUTE	Acute periodontitis || id:finn-b-K11_PERIODON_ACUTE	|| id:ebi-a-GCST90019000	Simple mode	44	0.264821	0.588326	0.654881	-0.888298	1.41794	1.3032	0.411355	4.1286
finn-b-K11_PERIODON_ACUTE	ebi-a-GCST90019000	finn-b-K11_PERIODON_ACUTE	Acute periodontitis || id:finn-b-K11_PERIODON_ACUTE	|| id:ebi-a-GCST90019000	Weighted mode	44	0.401647	0.53717	0.458704	-0.651205	1.4545	1.49428	0.521417	4.28234
ieu-b-4962	ebi-a-GCST90019000	ieu-b-4962	Oral and oropharyngeal cancer || id:ieu-b-4962	|| id:ebi-a-GCST90019000	Inverse variance weighted	43	0.00061173	0.000287179	0.0331606	4.88588e-05	0.0011746	1.00061	1.00005	1.00118
ieu-b-4962	ebi-a-GCST90019000	ieu-b-4962	Oral and oropharyngeal cancer || id:ieu-b-4962	|| id:ebi-a-GCST90019000	MR Egger	43	0.000299557	0.000795616	0.70848	-0.00125985	0.00185896	1.0003	0.998741	1.00186
ieu-b-4962	ebi-a-GCST90019000	ieu-b-4962	Oral and oropharyngeal cancer || id:ieu-b-4962	|| id:ebi-a-GCST90019000	Weighted median	43	0.000616136	0.00038733	0.111671	-0.00014303	0.0013753	1.00062	0.999857	1.00138
ieu-b-4962	ebi-a-GCST90019000	ieu-b-4962	Oral and oropharyngeal cancer || id:ieu-b-4962	|| id:ebi-a-GCST90019000	Simple mode	43	0.000860472	0.000836774	0.309685	-0.000779605	0.00250055	1.00086	0.999221	1.0025
ieu-b-4962	ebi-a-GCST90019000	ieu-b-4962	Oral and oropharyngeal cancer || id:ieu-b-4962	|| id:ebi-a-GCST90019000	Weighted mode	43	0.0007765	0.000769768	0.318873	-0.000732246	0.00228525	1.00078	0.999268	1.00229
finn-b-K11_PERIODON_ACUTE	finn-b-RX_PARACETAMOL_NSAID	finn-b-K11_PERIODON_ACUTE	Acute periodontitis || id:finn-b-K11_PERIODON_ACUTE	|| id:finn-b-RX_PARACETAMOL_NSAID	Inverse variance weighted	19	-1.09715	0.398777	0.0059362	-1.87875	-0.315546	0.333821	0.152781	0.72939
finn-b-K11_PERIODON_ACUTE	finn-b-RX_PARACETAMOL_NSAID	finn-b-K11_PERIODON_ACUTE	Acute periodontitis || id:finn-b-K11_PERIODON_ACUTE	|| id:finn-b-RX_PARACETAMOL_NSAID	MR Egger	19	-1.38877	1.0763	0.214217	-3.49832	0.720784	0.249382	0.0302482	2.05605
finn-b-K11_PERIODON_ACUTE	finn-b-RX_PARACETAMOL_NSAID	finn-b-K11_PERIODON_ACUTE	Acute periodontitis || id:finn-b-K11_PERIODON_ACUTE	|| id:finn-b-RX_PARACETAMOL_NSAID	Weighted median	19	-1.03816	0.523839	0.0474982	-2.06488	-0.0114358	0.354106	0.126833	0.988629
finn-b-K11_PERIODON_ACUTE	finn-b-RX_PARACETAMOL_NSAID	finn-b-K11_PERIODON_ACUTE	Acute periodontitis || id:finn-b-K11_PERIODON_ACUTE	|| id:finn-b-RX_PARACETAMOL_NSAID	Simple mode	19	-1.27629	1.01303	0.223803	-3.26183	0.70924	0.27907	0.0383183	2.03245
finn-b-K11_PERIODON_ACUTE	finn-b-RX_PARACETAMOL_NSAID	finn-b-K11_PERIODON_ACUTE	Acute periodontitis || id:finn-b-K11_PERIODON_ACUTE	|| id:finn-b-RX_PARACETAMOL_NSAID	Weighted mode	19	-1.2554	1.01534	0.232188	-3.24546	0.734664	0.284962	0.0389505	2.08478
finn-b-K11_PULP_PERIAPICAL	finn-b-RX_PARACETAMOL_NSAID	finn-b-K11_PULP_PERIAPICAL	Diseases of pulp and periapical tissues || id:finn-b-K11_PULP_PERIAPICAL	|| id:finn-b-RX_PARACETAMOL_NSAID	Inverse variance weighted	19	0.222014	0.101766	0.0291377	0.0225531	0.421474	1.24859	1.02281	1.52421
finn-b-K11_PULP_PERIAPICAL	finn-b-RX_PARACETAMOL_NSAID	finn-b-K11_PULP_PERIAPICAL	Diseases of pulp and periapical tissues || id:finn-b-K11_PULP_PERIAPICAL	|| id:finn-b-RX_PARACETAMOL_NSAID	MR Egger	19	0.450813	0.268413	0.111327	-0.0752758	0.976902	1.56959	0.927488	2.65622
finn-b-K11_PULP_PERIAPICAL	finn-b-RX_PARACETAMOL_NSAID	finn-b-K11_PULP_PERIAPICAL	Diseases of pulp and periapical tissues || id:finn-b-K11_PULP_PERIAPICAL	|| id:finn-b-RX_PARACETAMOL_NSAID	Weighted median	19	0.15566	0.141409	0.270992	-0.121501	0.432822	1.16843	0.88559	1.5416
finn-b-K11_PULP_PERIAPICAL	finn-b-RX_PARACETAMOL_NSAID	finn-b-K11_PULP_PERIAPICAL	Diseases of pulp and periapical tissues || id:finn-b-K11_PULP_PERIAPICAL	|| id:finn-b-RX_PARACETAMOL_NSAID	Simple mode	19	0.0369315	0.265451	0.890894	-0.483353	0.557216	1.03762	0.616712	1.74581
finn-b-K11_PULP_PERIAPICAL	finn-b-RX_PARACETAMOL_NSAID	finn-b-K11_PULP_PERIAPICAL	Diseases of pulp and periapical tissues || id:finn-b-K11_PULP_PERIAPICAL	|| id:finn-b-RX_PARACETAMOL_NSAID	Weighted mode	19	0.082091	0.266608	0.761686	-0.440461	0.604643	1.08555	0.64374	1.8306
ieu-b-4962	finn-b-RX_PARACETAMOL_NSAID	ieu-b-4962	Oral and oropharyngeal cancer || id:ieu-b-4962	|| id:finn-b-RX_PARACETAMOL_NSAID	Inverse variance weighted	17	0.00157361	0.000618682	0.0109754	0.000360989	0.00278622	1.00157	1.00036	1.00279
ieu-b-4962	finn-b-RX_PARACETAMOL_NSAID	ieu-b-4962	Oral and oropharyngeal cancer || id:ieu-b-4962	|| id:finn-b-RX_PARACETAMOL_NSAID	MR Egger	17	-0.000804742	0.00168278	0.639388	-0.004103	0.00249351	0.999196	0.995905	1.0025
ieu-b-4962	finn-b-RX_PARACETAMOL_NSAID	ieu-b-4962	Oral and oropharyngeal cancer || id:ieu-b-4962	|| id:finn-b-RX_PARACETAMOL_NSAID	Weighted median	17	0.000796777	0.000879796	0.365127	-0.000927623	0.00252118	1.0008	0.999073	1.00252
ieu-b-4962	finn-b-RX_PARACETAMOL_NSAID	ieu-b-4962	Oral and oropharyngeal cancer || id:ieu-b-4962	|| id:finn-b-RX_PARACETAMOL_NSAID	Simple mode	17	0.000275346	0.00138348	0.844751	-0.00243628	0.00298697	1.00028	0.997567	1.00299
ieu-b-4962	finn-b-RX_PARACETAMOL_NSAID	ieu-b-4962	Oral and oropharyngeal cancer || id:ieu-b-4962	|| id:finn-b-RX_PARACETAMOL_NSAID	Weighted mode	17	0.000354986	0.00118217	0.767828	-0.00196207	0.00267204	1.00036	0.99804	1.00268
finn-b-K11_CARIES	finn-b-RX_PARACETAMOL_NSAID	finn-b-K11_CARIES	Dental caries || id:finn-b-K11_CARIES	|| id:finn-b-RX_PARACETAMOL_NSAID	Inverse variance weighted	19	0.472305	0.140415	0.000769206	0.197092	0.747518	1.60369	1.21786	2.11175
finn-b-K11_CARIES	finn-b-RX_PARACETAMOL_NSAID	finn-b-K11_CARIES	Dental caries || id:finn-b-K11_CARIES	|| id:finn-b-RX_PARACETAMOL_NSAID	MR Egger	19	0.859036	0.365846	0.0312302	0.141978	1.57609	2.36088	1.15255	4.83603
finn-b-K11_CARIES	finn-b-RX_PARACETAMOL_NSAID	finn-b-K11_CARIES	Dental caries || id:finn-b-K11_CARIES	|| id:finn-b-RX_PARACETAMOL_NSAID	Weighted median	19	0.362472	0.165115	0.0281438	0.0388476	0.686097	1.43688	1.03961	1.98595
finn-b-K11_CARIES	finn-b-RX_PARACETAMOL_NSAID	finn-b-K11_CARIES	Dental caries || id:finn-b-K11_CARIES	|| id:finn-b-RX_PARACETAMOL_NSAID	Simple mode	19	0.458819	0.30322	0.1476	-0.135491	1.05313	1.5822	0.873287	2.86661
finn-b-K11_CARIES	finn-b-RX_PARACETAMOL_NSAID	finn-b-K11_CARIES	Dental caries || id:finn-b-K11_CARIES	|| id:finn-b-RX_PARACETAMOL_NSAID	Weighted mode	19	0.441531	0.31278	0.175111	-0.171518	1.05458	1.55509	0.842385	2.87077

## Sheet: eTable 3
Table S3 MR results between drug target gene expression in blood and oral disease risk
exposureID	exposure	id.outcome	outcome	exposure	method	nsnp	b	se	pval	lo_ci	up_ci	or	or_lci95	or_uci95
eqtl-a-ENSG00000187134	AKR1C1	ieu-b-4962	Oral and oropharyngeal cancer || id:ieu-b-4962	|| id:eqtl-a-ENSG00000187134	Inverse variance weighted	3	0.00129973	0.000560893	0.0204897	0.000200384	0.00239909	1.0013	1.0002	1.0024
eqtl-a-ENSG00000044574	HSPA5	ieu-b-4962	Oral and oropharyngeal cancer || id:ieu-b-4962	|| id:eqtl-a-ENSG00000044574	Inverse variance weighted	5	-0.000844879	0.000255127	0.000927654	-0.00134493	-0.000344829	0.999155	0.998656	0.999655
eqtl-a-ENSG00000123610	TNFAIP6	ieu-b-4962	Oral and oropharyngeal cancer || id:ieu-b-4962	|| id:eqtl-a-ENSG00000123610	Inverse variance weighted	3	-0.00017628	3.85E-05	4.58E-06	-0.000251669	-0.00010089	0.999824	0.999748	0.999899
eqtl-a-ENSG00000137752	CASP1	ieu-b-4962	Oral and oropharyngeal cancer || id:ieu-b-4962	|| id:eqtl-a-ENSG00000137752	Inverse variance weighted	4	-0.000365158	0.000172349	0.0341145	-0.000702961	-2.74e-05	0.999635	0.999297	0.999973
eqtl-a-ENSG00000135046	ANXA1	ieu-b-4962	Oral and oropharyngeal cancer || id:ieu-b-4962	|| id:eqtl-a-ENSG00000135046	Inverse variance weighted	6	-0.000376091	0.000187332	0.044684	-0.000743261	-8.92e-06	0.999624	0.999257	0.999991
eqtl-a-ENSG00000136997	MYC	ieu-b-4962	Oral and oropharyngeal cancer || id:ieu-b-4962	|| id:eqtl-a-ENSG00000136997	Inverse variance weighted	2	0.0016442	9.53E-05	9.21E-67	0.0014575	0.0018309	1.00165	1.00146	1.00183
eqtl-a-ENSG00000164305	CASP3	finn-b-K11_PERIODON_ACUTE	Acute periodontitis || id:finn-b-K11_PERIODON_ACUTE	|| id:eqtl-a-ENSG00000164305	Inverse variance weighted	4	0.223175	0.067572	0.00095733	0.0907341	0.355616	1.25004	1.09498	1.42706
eqtl-a-ENSG00000110092	CCND1	finn-b-K11_PERIODON_ACUTE	Acute periodontitis || id:finn-b-K11_PERIODON_ACUTE	|| id:eqtl-a-ENSG00000110092	Inverse variance weighted	3	0.44134	0.0781825	1.65183e-08	0.288103	0.594578	1.55479	1.33389	1.81227
eqtl-a-ENSG00000108576	SLC6A4	finn-b-K11_PULP_PERIAPICAL	Diseases of pulp and periapical tissues || id:finn-b-K11_PULP_PERIAPICAL	|| id:eqtl-a-ENSG00000108576	Inverse variance weighted	2	-0.0952269	0.0297577	0.00137389	-0.153552	-0.0369019	0.909167	0.857656	0.963771
eqtl-a-ENSG00000164305	CASP3	finn-b-K11_PULP_PERIAPICAL	Diseases of pulp and periapical tissues || id:finn-b-K11_PULP_PERIAPICAL	|| id:eqtl-a-ENSG00000164305	Inverse variance weighted	4	0.116394	0.042761	0.00648964	0.0325821	0.200205	1.12344	1.03312	1.22165
eqtl-a-ENSG00000110092	CCND1	finn-b-K11_CARIES	Dental caries || id:finn-b-K11_CARIES	|| id:eqtl-a-ENSG00000110092	Inverse variance weighted (multiplicative random effects)	3	0.144652	0.0462239	0.00175171	0.0540537	0.235251	1.15564	1.05554	1.26523

## Sheet: eTable 4
Table S4 Summary MR estimates for the effect of drug target gene expression on gut microbiota
exposure	id.outcome	outcome	exposure	method	nsnp	b	se	pval	lo_ci	up_ci	or	or_lci95	or_uci95																						Gene			Gene
HSPA5	(k_Bacteria.p_Verrucomicrobia.c_Verrucomicrobiae.o_Verrucomicrobiales.f_Verrucomicrobiaceae.g_Akkermansia.s_Akkermansia_muciniphila)	Gut microbiota abundance (k_Bacteria.p_Verrucomicrobia.c_Verrucomicrobiae.o_Verrucomicrobiales.f_Verrucomicrobiaceae.g_Akkermansia.s_Akkermansia_muciniphila) || id:ebi-a-GCST90027819	|| id:eqtl-a-ENSG00000044574	Inverse variance weighted	3	0.289304777973281	0.133727295584452	0.030510917935069	0.0271992786277541	0.551410277318808	1.33549869709405	1.02757255561018	1.73569910971476																					LDHB	PTGS1			NR3C1
HSPA5	(k_Bacteria.p_Verrucomicrobia)	Gut microbiota abundance (k_Bacteria.p_Verrucomicrobia) || id:ebi-a-GCST90027752	|| id:eqtl-a-ENSG00000044574	Inverse variance weighted	3	0.29170519991819	0.133725873764449	0.0291562869301898	0.0296024873398689	0.553807912496511	1.3387083081432	1.03004499663411	1.73986567591495																					S100A9	HMGCR			NR3C1
HSPA5	(k_Bacteria.p_Verrucomicrobia.c_Verrucomicrobiae.o_Verrucomicrobiales)	Gut microbiota abundance (k_Bacteria.p_Verrucomicrobia.c_Verrucomicrobiae.o_Verrucomicrobiales) || id:ebi-a-GCST90027747	|| id:eqtl-a-ENSG00000044574	Inverse variance weighted	3	0.291808631083156	0.133725873764449	0.029099172670357	0.0297059185048351	0.553911343661477	1.33884677946406	1.03015154089798	1.74004564155556																					LTB	PTGS2			PGR
HSPA5	(k_Bacteria.p_Verrucomicrobia.c_Verrucomicrobiae.o_Verrucomicrobiales.f_Verrucomicrobiaceae.g_Akkermansia)	Gut microbiota abundance (k_Bacteria.p_Verrucomicrobia.c_Verrucomicrobiae.o_Verrucomicrobiales.f_Verrucomicrobiaceae.g_Akkermansia) || id:ebi-a-GCST90027734	|| id:eqtl-a-ENSG00000044574	Inverse variance weighted	3	0.29114181039997	0.133723030124429	0.0294656320247928	0.0290446713560884	0.553238949443851	1.33795430633274	1.0294705812949	1.73887603818911																					CD79A	AKR1C1			PLA2G4A
HSPA5	(k_Bacteria.p_Verrucomicrobia.c_Verrucomicrobiae.o_Verrucomicrobiales.f_Verrucomicrobiaceae)	Gut microbiota abundance (k_Bacteria.p_Verrucomicrobia.c_Verrucomicrobiae.o_Verrucomicrobiales.f_Verrucomicrobiaceae) || id:ebi-a-GCST90027686	|| id:eqtl-a-ENSG00000044574	Inverse variance weighted	3	0.291846301995734	0.133725873764449	0.029078394883446	0.0297435894174128	0.553949014574054	1.33889721599403	1.03019034837757	1.74011119189747																					CCL5	EDNRA			NR3C2
HSPA5	(k_Bacteria.p_Verrucomicrobia.c_Verrucomicrobiae)	Gut microbiota abundance (k_Bacteria.p_Verrucomicrobia.c_Verrucomicrobiae) || id:ebi-a-GCST90027660	|| id:eqtl-a-ENSG00000044574	Inverse variance weighted	3	0.291804143103346	0.133725873764449	0.0291016489143017	0.0297014305250256	0.553906855681667	1.33884077076023	1.03014691760904	1.74003783228338																					FCGR3A	TP53			GGPS1
HSPA5	(genus Eubacterium ventriosum group id.11341)	Gut microbiota abundance (genus Eubacterium ventriosum group id.11341) || id:ebi-a-GCST90017005	|| id:eqtl-a-ENSG00000044574	Inverse variance weighted	2	0.210331601276154	0.107262757745896	0.0498906244935384	9.65960941977095e-05	0.42056660645811	1.23408721701054	1.00009660075975	1.52282415321865																					FCGR3A	HSPA5			FDPS
HSPA5	(genus Sellimonas id.14369)	Gut microbiota abundance (genus Sellimonas id.14369) || id:ebi-a-GCST90017067	|| id:eqtl-a-ENSG00000044574	Inverse variance weighted	2	0.523422074827968	0.232266350244282	0.0242249687130817	0.068180028349174	0.978664121306761	1.68779353419614	1.07055802192469	2.66089922800529																					GZMB	RPS6KA3			NR3C1
TNFAIP6	genus Fusicatenibacter id.11305	Gut microbiota abundance (genus Fusicatenibacter id.11305) || id:ebi-a-GCST90017011	|| id:eqtl-a-ENSG00000123610	Inverse variance weighted	2	0.0428265588270539	0.0214216981340544	0.0455852043636855	0.000840030484307329	0.0848130871698006	1.04375684873853	1.00084038340873	1.08851359052692																					PF4	TNFAIP6			HDAC2
TNFAIP6	genus Turicibacter id.2162	Gut microbiota abundance (genus Turicibacter id.2162) || id:ebi-a-GCST90017074	|| id:eqtl-a-ENSG00000123610	Inverse variance weighted	2	-0.0692495	0.029716919087506	0.0197899869323092	-0.127495	-0.0110044	0.933093831867377	0.880298103812637	0.989055974672708																					CCR7	CASP1			NR3C1
CCND1	genus Eubacterium coprostanoligenes group id.11375	Gut microbiota abundance (genus Eubacterium coprostanoligenes group id.11375) || id:ebi-a-GCST90016997	|| id:eqtl-a-ENSG00000110092	Inverse variance weighted	2	-0.127254	0.0422603455800148	0.00260220380188299	-0.210084	-0.0444239	0.880509813775838	0.810515768468828	0.956548363790876																					ABP3	CCND1			NR3C1
CCND1	genus Holdemania id.2157	Gut microbiota abundance (genus Holdemania id.2157) || id:ebi-a-GCST90017015	|| id:eqtl-a-ENSG00000110092	Inverse variance weighted (multiplicative random effects)	2	0.11794110133783	0.00214966742638254	0	0.11372775318212	0.12215444949354	1.1251778379463	1.12044704521489	1.1299286052048																					GZMK	PCNA
CCND1	family Rikenellaceae id.967	Gut microbiota abundance (family Rikenellaceae id.967) || id:ebi-a-GCST90016950	|| id:eqtl-a-ENSG00000110092	Inverse variance weighted (multiplicative random effects)	2	-0.0855686	0.00445918492436443	4.54860411809568e-82	-0.0943086	-0.0768286	0.917990196743233	0.910001919803436	0.926048597236704																					LST1	NEU1
CCND1	genus Turicibacter id.2162	Gut microbiota abundance (genus Turicibacter id.2162) || id:ebi-a-GCST90017074	|| id:eqtl-a-ENSG00000110092	Inverse variance weighted (multiplicative random effects)	2	0.115007662382719	0.0580017006735507	0.0473861323685298	0.00132432906255973	0.228690995702878	1.12188203382851	1.00132520637353	1.25695357493846																					LST1	PNLIP
																																		GNLT	PTGS1
																																		HLA-DPB1	PTGS2
																																		PPBP	PTGS2
																																			CXCR2
																																			CXCL8
																																			CXCR1
																																			PTGS1
																																			BCL2
																																			THBD
																																			FABP2
																																			PPARG
																																			CFTR
																																			PPARA
																																			GP1BA
																																			S100A7
																																			PTGS2
																																			PTGS1
																																			PTGS2
																																			CA2
																																			CA3
																																			PTGS1
																																			PTGS2
																																			PTGS1
																																			PTGS2
																																			PTGS2
																																			PTGS1
																																			PTGS2
																																			PTGS1

## Sheet: eTable 5
Table S5 Summary MR estimates for the effect of gut microbiota on oral disease
id.		outcome	exposure	method	nsnp	b	se	pval	lo_ci	up_ci	or	or_lci95	or_uci95
(k_Bacteria.p_Verrucomicrobia.c_Verrucomicrobiae.o_Verrucomicrobiales.f_Verrucomicrobiaceae.g_Akkermansia.s_Akkermansia_muciniphila)		Oral and oropharyngeal cancer || id:ieu-b-4962	|| id:ebi-a-GCST90027819	Inverse variance weighted (multiplicative random effects)	2	-0.000233622	1.90563110295855e-05	1.49345090371455e-34	-0.000270972	-0.000196271	0.9997664056784	0.99972906473097	0.999803748020555
(k_Bacteria.p_Verrucomicrobia)		Oral and oropharyngeal cancer || id:ieu-b-4962	|| id:ebi-a-GCST90027752	Inverse variance weighted (multiplicative random effects)	2	-0.000233951	1.90274894148059e-05	9.58454237967481e-35	-0.000271245	-0.000196657	0.999766076201157	0.999728791741075	0.999803362051747
(k_Bacteria.p_Verrucomicrobia.c_Verrucomicrobiae.o_Verrucomicrobiales)		Oral and oropharyngeal cancer || id:ieu-b-4962	|| id:ebi-a-GCST90027747	Inverse variance weighted (multiplicative random effects)	2	-0.000233986	1.90301476218096e-05	9.56909028596129e-35	-0.000271285	-0.000196687	0.999766041044534	0.999728751377091	0.999803332102874
(k_Bacteria.p_Verrucomicrobia.c_Verrucomicrobiae.o_Verrucomicrobiales.f_Verrucomicrobiaceae.g_Akkermansia)		Oral and oropharyngeal cancer || id:ieu-b-4962	|| id:ebi-a-GCST90027734	Inverse variance weighted (multiplicative random effects)	2	-0.000234056	1.91071769746538e-05	1.68745114185603e-34	-0.000271506	-0.000196606	0.999765971366248	0.999728530764846	0.999803413369828
(k_Bacteria.p_Verrucomicrobia.c_Verrucomicrobiae.o_Verrucomicrobiales.f_Verrucomicrobiaceae)		Oral and oropharyngeal cancer || id:ieu-b-4962	|| id:ebi-a-GCST90027686	Inverse variance weighted (multiplicative random effects)	2	-0.000233981	1.90282099724295e-05	9.45680733046459e-35	-0.000271276	-0.000196685	0.999766046720474	0.999728760849582	0.999803333981979
(k_Bacteria.p_Verrucomicrobia.c_Verrucomicrobiae)		Oral and oropharyngeal cancer || id:ieu-b-4962	|| id:ebi-a-GCST90027660	Inverse variance weighted (multiplicative random effects)	2	-0.000233972	1.902828635772e-05	9.513193693522e-35	-0.000271268	-0.000196677	0.999766054919106	0.999728768898234	0.999803342330603
(genus Eubacterium ventriosum group id.11341)		Oral and oropharyngeal cancer || id:ieu-b-4962	|| id:ebi-a-GCST90017005	Inverse variance weighted (multiplicative random effects)	2	0.00244186962511338	0.00065095641755338	0.000175988180588419	0.00116599504670875	0.003717744203518	1.00244485341693	1.00116667508321	1.00372466358667
(genus Sellimonas id.14369)		Oral and oropharyngeal cancer || id:ieu-b-4962	|| id:ebi-a-GCST90017067	Inverse variance weighted (multiplicative random effects)	2	0.000753701164994648	4.24817592256763e-05	1.99585552613843e-70	0.000670436916912322	0.000836965413076973	1.00075398526909	1.00067066170998	1.00083731576637
genus Fusicatenibacter id.11305	Oral and oropharyngeal cancer || id:ieu-b-4962	Oral and oropharyngeal cancer || id:ieu-b-4962	|| id:ebi-a-GCST90017011	Inverse variance weighted (multiplicative random effects)	2	0.00234034676509791	0.000702139207789734	0.000858635946890607	0.000964153917830034	0.00371653961236579	1.00234308751427	1.00096461886363	1.00372345450955
genus Turicibacter id.2162	Oral and oropharyngeal cancer || id:ieu-b-4962	Oral and oropharyngeal cancer || id:ieu-b-4962	|| id:ebi-a-GCST90017074	Inverse variance weighted (multiplicative random effects)	2	0.00218107853309745	0.000759564948524077	0.00408549571686502	0.000692331233990256	0.00366982583220464	1.00218345881509	1.00069257095058	1.00367656788789
genus Eubacterium coprostanoligenes group id.11375		Acute periodontitis || id:finn-b-K11_PERIODON_ACUTE	|| id:ebi-a-GCST90016997	Inverse variance weighted (multiplicative random effects)	2	-0.957019	0.113628922199764	3.69114558753774e-17	-1.17973	-0.734306	0.384036121305071	0.307361299376566	0.479838362104113
genus Eubacterium coprostanoligenes group id.11375		Acute periodontitis || id:finn-b-K11_PERIODON_ACUTE	|| id:ebi-a-GCST90016997	Inverse variance weighted (fixed effects)	2	-0.957019	0.989775695125679	0.333591730736387	-2.89698	0.982941697526624	0.384036121305071	0.0551896950299919	2.67230580612732
genus Holdemania id.2157	finn-b-K11_CARIES	Dental caries || id:finn-b-K11_CARIES	|| id:ebi-a-GCST90017015	Inverse variance weighted (multiplicative random effects)	2	-0.583597	0.131438137057573	8.99203127102442e-06	-0.841216	-0.325979	0.557887774751637	0.431185793664185	0.721820555757297
family Rikenellaceae id.967	finn-b-K11_CARIES	Dental caries || id:finn-b-K11_CARIES	|| id:ebi-a-GCST90016950	Inverse variance weighted (multiplicative random effects)	2	-0.186576	0.013200255602676	2.33542230895822e-45	-0.212448	-0.160703	0.829795511211132	0.80860197315894	0.851544534001279
genus Turicibacter id.2162	finn-b-K11_CARIES	Dental caries || id:finn-b-K11_CARIES	|| id:ebi-a-GCST90017074	Inverse variance weighted (multiplicative random effects)	2	0.448946149388264	0.183672970055903	0.014514599194974	0.0889471280786943	0.808945170697834	1.56666028931288	1.09302286457968	2.24553807760806

## Sheet: eTable 6
Table S6 Mediation analysis
X		M		Y	...4	B.XY.	Se.XY.	...7	B.XM.	Se.XM.	...10	B.MY.	Se.MY.	beta1	se1	beta2	se2	beta_new	se_new	z_new	p_new	z_95	ci_lower	ci_upper	B.XY.
eqtl-a-ENSG00000123610	TNFAIP6	ebi-a-GCST90017011	genus Fusicatenibacter id.11305	ieu-b-4962	NA	NA	NA	NA	0.0428265588270539	0.0214216981340544	NA	0.00234034676509791	0.000702139207789734	0.0428265588270539	0.0214216981340544	0.00234034676509791	0.000702139207789734	0.000100228998411171	5.84607175578443e-05	1.71446746803952	0.0864429068182229	1.96	-1.4354e-05	0.000214812004824546	-0.00017628	-0.568578
eqtl-a-ENSG00000123610	TNFAIP6	ebi-a-GCST90017074	genus Turicibacter id.2162	ieu-b-4962	NA	NA	NA	NA	-0.0692495	0.029716919087506	NA	0.00218107853309745	0.000759564948524077	-0.0692495	0.029716919087506	0.00218107853309745	0.000759564948524077	-0.000151039	8.34726506708685e-05	-1.80944	0.070382908906593	1.96	-0.000314645	1.25677687993348e-05	-0.00017628	0.856811
eqtl-a-ENSG00000044574	HSPA5	ebi-a-GCST90027819	(k_Bacteria.p_Verrucomicrobia.c_Verrucomicrobiae.o_Verrucomicrobiales.f_Verrucomicrobiaceae.g_Akkermansia.s_Akkermansia_muciniphila)	ieu-b-4962	NA	NA	NA	NA	0.289304777973281	0.133727295584452	NA	-0.000233622	1.90563110295855e-05	0.289304777973281	0.133727295584452	-0.000233622	1.90563110295855e-05	-6.75878e-05	3.17242929740565e-05	-2.13048	0.0331323275687032	1.96	-0.000129767	-5.40823e-06	-0.000844879	0.0799971
eqtl-a-ENSG00000044574	HSPA5	ebi-a-GCST90027752	(k_Bacteria.p_Verrucomicrobia)	ieu-b-4962	NA	NA	NA	NA	0.29170519991819	0.133725873764449	NA	-0.000233951	1.90274894148059e-05	0.29170519991819	0.133725873764449	-0.000233951	1.90274894148059e-05	-6.82448e-05	3.17738668775076e-05	-2.14783	0.0317274970630621	1.96	-0.000130522	-5.96799e-06	-0.000844879	0.0807746
eqtl-a-ENSG00000044574	HSPA5	ebi-a-GCST90027747	(k_Bacteria.p_Verrucomicrobia.c_Verrucomicrobiae.o_Verrucomicrobiales)	ieu-b-4962	NA	NA	NA	NA	0.291808631083156	0.133725873764449	NA	-0.000233986	1.90301476218096e-05	0.291808631083156	0.133725873764449	-0.000233986	1.90301476218096e-05	-6.82792e-05	3.1778976367425e-05	-2.14857	0.0316688143900929	1.96	-0.000130566	-5.99244e-06	-0.000844879	0.0808154
eqtl-a-ENSG00000044574	HSPA5	ebi-a-GCST90027734	(k_Bacteria.p_Verrucomicrobia.c_Verrucomicrobiae.o_Verrucomicrobiales.f_Verrucomicrobiaceae.g_Akkermansia)	ieu-b-4962	NA	NA	NA	NA	0.29114181039997	0.133723030124429	NA	-0.000234056	1.91071769746538e-05	0.29114181039997	0.133723030124429	-0.000234056	1.91071769746538e-05	-6.81435e-05	3.17892000707964e-05	-2.14361	0.0320645347480553	1.96	-0.00013045	-5.83666e-06	-0.000844879	0.0806547
eqtl-a-ENSG00000044574	HSPA5	ebi-a-GCST90027686	(k_Bacteria.p_Verrucomicrobia.c_Verrucomicrobiae.o_Verrucomicrobiales.f_Verrucomicrobiaceae)	ieu-b-4962	NA	NA	NA	NA	0.291846301995734	0.133725873764449	NA	-0.000233981	1.90282099724295e-05	0.291846301995734	0.133725873764449	-0.000233981	1.90282099724295e-05	-6.82864e-05	3.17782553060016e-05	-2.14884	0.0316470814767069	1.96	-0.000130572	-6.00101e-06	-0.000844879	0.0808239
eqtl-a-ENSG00000044574	HSPA5	ebi-a-GCST90027660	(k_Bacteria.p_Verrucomicrobia.c_Verrucomicrobiae)	ieu-b-4962	NA	NA	NA	NA	0.291804143103346	0.133725873764449	NA	-0.000233972	1.902828635772e-05	0.291804143103346	0.133725873764449	-0.000233972	1.902828635772e-05	-6.82741e-05	3.17770392674063e-05	-2.14854	0.0316711559204208	1.96	-0.000130557	-5.99113e-06	-0.000844879	0.0808094
eqtl-a-ENSG00000044574	HSPA5	ebi-a-GCST90017005	(genus Eubacterium ventriosum group id.11341)	ieu-b-4962	NA	NA	NA	NA	0.210331601276154	0.107262757745896	NA	0.00244186962511338	0.00065095641755338	0.210331601276154	0.107262757745896	0.00244186962511338	0.00065095641755338	0.000513602348357699	0.000295548888560978	1.73779150670612	0.0822475577664692	1.96	-6.56735e-05	0.00109287816993722	-0.000844879	-0.6079
eqtl-a-ENSG00000044574	HSPA5	ebi-a-GCST90017067	(genus Sellimonas id.14369)	ieu-b-4962	NA	NA	NA	NA	0.523422074827968	0.232266350244282	NA	0.000753701164994648	4.24817592256763e-05	0.523422074827968	0.232266350244282	0.000753701164994648	4.24817592256763e-05	0.000394503827581755	0.000176465959687071	2.23558032541422	0.0253792745536203	1.96	4.86305465950963e-05	0.000740377108568414	-0.000844879	-0.466935
